# Supplementary material for: Cancer Patterns and Barriers to Care Among Socioeconomically Vulnerable Populations in Tripoli: A Descriptive Study from a Local NGO
Source: Diseases. 2026 May 12;14(5):170. doi: 10.3390/diseases14050170 (PMC13206300; doi:10.3390/diseases14050170)
Supplement: Supplementary file 1 [file diseases-14-00170-s001.zip]

Archive with 1 entries (1 files):
- diseases-4219523-supplementary.pdf
